# Supplementary material for: Development of Comprehensive Serological Techniques for Sensitive, Quantitative and Rapid Detection of Soybean mosaic virus
Source: Int J Mol Sci. 2022 Aug 21;23(16):9457. doi: 10.3390/ijms23169457 (PMC9409097; doi:10.3390/ijms23169457)
Supplement: Supplementary file 1 [file ijms-23-09457-s001.zip]

Archive with 2 entries (2 files):
- supplementary materials 1.pdf
- Table S3.xlsx
