# Supplementary material for: Development of Comprehensive Serological Techniques for Sensitive, Quantitative and Rapid Detection of Soybean mosaic virus
Source: Int J Mol Sci. 2022 Aug 21;23(16):9457. doi: 10.3390/ijms23169457 (PMC9409097; doi:10.3390/ijms23169457)
Supplement: Supplementary file 1 [file ijms-23-09457-s001.zip › Table S3.xlsx]

## Sheet: Sheet1
	Table S3 Sequence similarity analysis of the full-length deduced CP sequences of the 61 SMV isolates.
		1	2	3	4	5	6	7	8	9	10	11	12	13	14	15	16	17	18	19	20	21	22	23	24	25	26	27	28	29	30	31	32	33	34	35	36	37	38	39	40	41	42	43	44	45	46	47	48
		SC15_6067-1_/JF833015.1/China	SC7_4278-1_/KT285170.1/China	SC6-N/KP710867.1/China	KY/HQ845736.1/USA	G5/AH008453.2/USA	G5H/FJ807701.1/USA	G6H/FJ640981.1/USA	G6/AH008454.2/USA	WS101/FJ640957.1/South	WS155/FJ640970.1/South	G3/AH008452.2/USA	WS32/FJ640954.1/South	Ok2/AB206834.1/Japan	Hi1/AB206831.1/Japan	To2/AB206832.1/Japan	Tk-1/AB206833.1/Japan	D/AB181493.1/Japan	SC3/JF833013.1/China	SC6/HM590054.1/China	413/AH012606.2/USA	XFQ020/KP710878.1/China	ChJ/AH008449.2/USA	JSJJ001/KX834321.1/China	SC001/KX834320.1/China	LJZ010/KP710866.1/China	G7H/FJ807700.1/USA	G5/AY294044.1/USA	XFQ008/KP710873.1/China	NE-N1/KP710869.1/China	SC18_4424_/HQ396722.1/China	G7/AY216010.1/USA	G7d/AY216987.1/USA	G7/AF241739.1/USA	G7A/FJ640982.1/USA	HLJHLQF001/KX834325.1/China	Chushikoku2-14/LC268998.1/Japan	Kanto	Aa15-M2/AB100443.1/Japan	Aa/AB100442.1/Japan	746/AH012608.2/USA	India/KM979229.1/India	L/EU871724.1/Canada	G4/FJ640979.1/USA	Rsv4-RB3/JN416770.1/Canada	NP-L/HQ166266.1/Canada	WS132/FJ640964.1/South	G1/AH008451.2/USA	SMV-C/LC323107.1/Japan
1	SC15_6067-1_/JF833015.1/China	100
2	SC7_4278-1_/KT285170.1/China	97.36	100
3	SC6-N/KP710867.1/China	97.36	100	100
4	KY/HQ845736.1/USA	97.36	100	100	100
5	G5/AH008453.2/USA	97.74	99.62	99.62	99.62	100
6	G5H/FJ807701.1/USA	96.98	99.62	99.62	99.62	99.25	100
7	G6H/FJ640981.1/USA	97.74	98.87	98.87	98.87	99.25	98.49	100
8	G6/AH008454.2/USA	98.11	99.25	99.25	99.25	99.62	98.87	99.62	100
9	WS101/FJ640957.1/South	98.11	99.25	99.25	99.25	99.62	98.87	99.62	100	100
10	WS155/FJ640970.1/South	98.11	99.25	99.25	99.25	99.62	98.87	99.62	100	100	100
11	G3/AH008452.2/USA	98.11	99.25	99.25	99.25	99.62	98.87	99.62	100	100	100	100
12	WS32/FJ640954.1/South	97.74	98.87	98.87	98.87	99.25	99.25	99.25	99.62	99.62	99.62	99.62	100
13	Ok2/AB206834.1/Japan	97.74	98.87	98.87	98.87	99.25	99.25	99.25	99.62	99.62	99.62	99.62	100	100
14	Hi1/AB206831.1/Japan	97.74	98.87	98.87	98.87	99.25	99.25	99.25	99.62	99.62	99.62	99.62	100	100	100
15	To2/AB206832.1/Japan	97.74	98.87	98.87	98.87	99.25	99.25	99.25	99.62	99.62	99.62	99.62	100	100	100	100
16	Tk-1/AB206833.1/Japan	97.36	98.49	98.49	98.49	98.87	98.87	98.87	99.25	99.25	99.25	99.25	99.62	99.62	99.62	99.62	100
17	D/AB181493.1/Japan	97.36	98.49	98.49	98.49	98.87	98.87	98.87	99.25	99.25	99.25	99.25	99.62	99.62	99.62	99.62	99.25	100
18	SC3/JF833013.1/China	96.98	98.87	98.87	98.87	98.49	98.49	98.49	98.87	98.87	98.87	98.87	98.49	98.49	98.49	98.49	98.11	98.11	100
19	SC6/HM590054.1/China	97.36	99.25	99.25	99.25	98.87	98.87	98.87	99.25	99.25	99.25	99.25	98.87	98.87	98.87	98.87	98.49	98.49	99.62	100
20	413/AH012606.2/USA	97.74	99.62	99.62	99.62	99.25	99.25	99.25	99.62	99.62	99.62	99.62	99.25	99.25	99.25	99.25	98.87	98.87	99.25	99.62	100
21	XFQ020/KP710878.1/China	97.74	99.62	99.62	99.62	99.25	99.25	99.25	99.62	99.62	99.62	99.62	99.25	99.25	99.25	99.25	98.87	98.87	99.25	99.62	100	100
22	ChJ/AH008449.2/USA	97.74	99.62	99.62	99.62	99.25	99.25	99.25	99.62	99.62	99.62	99.62	99.25	99.25	99.25	99.25	98.87	98.87	99.25	99.62	100	100	100
23	JSJJ001/KX834321.1/China	97.74	99.62	99.62	99.62	99.25	99.25	99.25	99.62	99.62	99.62	99.62	99.25	99.25	99.25	99.25	98.87	98.87	99.25	99.62	100	100	100	100
24	SC001/KX834320.1/China	97.74	99.62	99.62	99.62	99.25	99.25	99.25	99.62	99.62	99.62	99.62	99.25	99.25	99.25	99.25	98.87	98.87	99.25	99.62	100	100	100	100	100
25	LJZ010/KP710866.1/China	97.74	99.62	99.62	99.62	99.25	99.25	99.25	99.62	99.62	99.62	99.62	99.25	99.25	99.25	99.25	98.87	98.87	99.25	99.62	100	100	100	100	100	100
26	G7H/FJ807700.1/USA	97.36	99.25	99.25	99.25	98.87	99.62	98.87	99.25	99.25	99.25	99.25	99.62	99.62	99.62	99.62	99.25	99.25	98.87	99.25	99.62	99.62	99.62	99.62	99.62	99.62	100
27	G5/AY294044.1/USA	97.36	99.25	99.25	99.25	98.87	99.62	98.87	99.25	99.25	99.25	99.25	99.62	99.62	99.62	99.62	99.25	99.25	98.87	99.25	99.62	99.62	99.62	99.62	99.62	99.62	100	100
28	XFQ008/KP710873.1/China	97.36	99.25	99.25	99.25	98.87	99.25	98.87	99.25	99.25	99.25	99.25	99.25	99.25	99.25	99.25	98.87	98.87	98.87	99.25	99.62	99.62	99.62	99.62	99.62	99.62	99.62	99.62	100
29	NE-N1/KP710869.1/China	97.36	99.25	99.25	99.25	98.87	98.87	98.87	99.25	99.25	99.25	99.25	98.87	98.87	98.87	98.87	98.49	98.49	98.87	99.25	99.62	99.62	99.62	99.62	99.62	99.62	99.25	99.25	99.25	100
30	SC18_4424_/HQ396722.1/China	97.36	99.25	99.25	99.25	98.87	98.87	98.87	99.25	99.25	99.25	99.25	98.87	98.87	98.87	98.87	98.49	98.49	98.87	99.25	99.62	99.62	99.62	99.62	99.62	99.62	99.25	99.25	99.25	100	100
31	G7/AY216010.1/USA	96.98	98.87	98.87	98.87	98.49	98.49	98.49	98.87	98.87	98.87	98.87	98.49	98.49	98.49	98.49	98.11	98.11	98.49	98.87	99.25	99.25	99.25	99.25	99.25	99.25	98.87	98.87	98.87	98.87	98.87	100
32	G7d/AY216987.1/USA	96.6	98.49	98.49	98.49	98.11	98.11	98.11	98.49	98.49	98.49	98.49	98.11	98.11	98.11	98.11	97.74	97.74	98.11	98.49	98.87	98.87	98.87	98.87	98.87	98.87	98.49	98.49	98.49	98.49	98.49	99.62	100
33	G7/AF241739.1/USA	96.98	98.87	98.87	98.87	98.49	98.49	98.49	98.87	98.87	98.87	98.87	98.49	98.49	98.49	98.49	98.11	98.11	98.49	98.87	99.25	99.25	99.25	99.25	99.25	99.25	98.87	98.87	98.87	98.87	98.87	99.25	98.87	100
34	G7A/FJ640982.1/USA	96.98	98.87	98.87	98.87	98.49	98.49	98.49	98.87	98.87	98.87	98.87	98.49	98.49	98.49	98.49	98.11	98.11	98.49	98.87	99.25	99.25	99.25	99.25	99.25	99.25	98.87	98.87	98.87	98.87	98.87	99.25	98.87	99.25	100
35	HLJHLQF001/KX834325.1/China	97.74	98.87	98.87	98.87	99.25	98.49	99.25	99.62	99.62	99.62	99.62	99.25	99.25	99.25	99.25	98.87	98.87	98.49	98.87	99.25	99.25	99.25	99.25	99.25	99.25	98.87	98.87	98.87	98.87	98.87	98.49	98.11	98.49	98.49	100
36	Chushikoku2-14/LC268998.1/Japan	97.74	98.87	98.87	98.87	99.25	98.49	99.25	99.62	99.62	99.62	99.62	99.25	99.25	99.25	99.25	98.87	98.87	98.49	98.87	99.25	99.25	99.25	99.25	99.25	99.25	98.87	98.87	98.87	98.87	98.87	98.49	98.11	98.49	98.49	100	100
37	Kanto	97.74	98.87	98.87	98.87	99.25	98.49	99.25	99.62	99.62	99.62	99.62	99.25	99.25	99.25	99.25	98.87	98.87	98.49	98.87	99.25	99.25	99.25	99.25	99.25	99.25	98.87	98.87	98.87	98.87	98.87	98.49	98.11	98.49	98.49	100	100	100
38	Aa15-M2/AB100443.1/Japan	97.74	98.87	98.87	98.87	99.25	98.49	99.25	99.62	99.62	99.62	99.62	99.25	99.25	99.25	99.25	98.87	98.87	98.49	98.87	99.25	99.25	99.25	99.25	99.25	99.25	98.87	98.87	98.87	98.87	98.87	98.49	98.11	98.49	98.49	100	100	100	100
39	Aa/AB100442.1/Japan	97.74	98.87	98.87	98.87	99.25	98.49	99.25	99.62	99.62	99.62	99.62	99.25	99.25	99.25	99.25	98.87	98.87	98.49	98.87	99.25	99.25	99.25	99.25	99.25	99.25	98.87	98.87	98.87	98.87	98.87	98.49	98.11	98.49	98.49	100	100	100	100	100
40	746/AH012608.2/USA	97.74	98.87	98.87	98.87	99.25	98.49	99.25	99.62	99.62	99.62	99.62	99.25	99.25	99.25	99.25	98.87	98.87	98.49	98.87	99.25	99.25	99.25	99.25	99.25	99.25	98.87	98.87	98.87	98.87	98.87	98.49	98.11	98.49	98.49	100	100	100	100	100	100
41	India/KM979229.1/India	97.36	99.25	99.25	99.25	98.87	98.87	98.87	99.25	99.25	99.25	99.25	98.87	98.87	98.87	98.87	98.49	98.49	98.87	99.25	99.62	99.62	99.62	99.62	99.62	99.62	99.25	99.25	99.25	99.25	99.25	98.87	98.49	98.87	98.87	99.62	99.62	99.62	99.62	99.62	99.62	100
42	L/EU871724.1/Canada	97.36	99.25	99.25	99.25	98.87	98.87	98.87	99.25	99.25	99.25	99.25	98.87	98.87	98.87	98.87	98.49	98.49	98.87	99.25	99.62	99.62	99.62	99.62	99.62	99.62	99.25	99.25	99.25	99.25	99.25	98.87	98.49	98.87	98.87	99.62	99.62	99.62	99.62	99.62	99.62	100	100
43	G4/FJ640979.1/USA	97.36	99.25	99.25	99.25	98.87	98.87	98.87	99.25	99.25	99.25	99.25	98.87	98.87	98.87	98.87	98.49	98.49	98.87	99.25	99.62	99.62	99.62	99.62	99.62	99.62	99.25	99.25	99.25	99.25	99.25	98.87	98.49	98.87	98.87	99.62	99.62	99.62	99.62	99.62	99.62	100	100	100
44	Rsv4-RB3/JN416770.1/Canada	96.98	98.87	98.87	98.87	98.49	98.49	98.49	98.87	98.87	98.87	98.87	98.49	98.49	98.49	98.49	98.11	98.11	98.49	98.87	99.25	99.25	99.25	99.25	99.25	99.25	98.87	98.87	98.87	98.87	98.87	98.49	98.11	98.49	98.49	99.25	99.25	99.25	99.25	99.25	99.25	99.62	99.62	99.62	100
45	NP-L/HQ166266.1/Canada	96.98	98.87	98.87	98.87	98.49	98.49	98.49	98.87	98.87	98.87	98.87	98.49	98.49	98.49	98.49	98.11	98.11	98.49	98.87	99.25	99.25	99.25	99.25	99.25	99.25	98.87	98.87	98.87	98.87	98.87	98.49	98.11	98.49	98.49	99.25	99.25	99.25	99.25	99.25	99.25	99.62	99.62	99.62	100	100
46	WS132/FJ640964.1/South	97.36	98.49	98.49	98.49	98.87	98.11	98.87	99.25	99.25	99.25	99.25	98.87	98.87	98.87	98.87	98.49	98.49	98.11	98.49	98.87	98.87	98.87	98.87	98.87	98.87	98.49	98.49	98.49	98.49	98.49	98.11	97.74	98.11	98.11	99.62	99.62	99.62	99.62	99.62	99.62	99.25	99.25	99.25	98.87	98.87	100
47	G1/AH008451.2/USA	96.98	98.87	98.87	98.87	98.49	98.49	98.49	98.87	98.87	98.87	98.87	98.49	98.49	98.49	98.49	98.11	98.11	98.49	98.87	99.25	99.25	99.25	99.25	99.25	99.25	98.87	98.87	98.87	98.87	98.87	98.49	98.11	98.49	98.49	99.25	99.25	99.25	99.25	99.25	99.25	99.62	99.62	99.62	99.25	99.25	98.87	100
48	SMV-C/LC323107.1/Japan	96.6	98.49	98.49	98.49	98.11	98.49	98.11	98.49	98.49	98.49	98.49	98.49	98.49	98.49	98.49	98.11	98.11	98.11	98.49	98.87	98.87	98.87	98.87	98.87	98.87	98.87	98.87	99.25	98.49	98.49	98.11	97.74	98.11	98.11	98.87	98.87	98.87	98.87	98.87	98.87	99.25	99.25	99.25	98.87	98.87	98.49	98.87	100
49	Chuncheon312/MK561002.1/South	97.74	98.87	98.87	98.87	99.25	99.25	99.25	99.62	99.62	99.62	99.62	100	100	100	100	99.62	99.62	98.49	98.87	99.25	99.25	99.25	99.25	99.25	99.25	99.62	99.62	99.25	98.87	98.87	98.49	98.11	98.49	98.49	99.25	99.25	99.25	99.25	99.25	99.25	98.87	98.87	98.87	98.49	98.49	98.87	98.49	98.49
50	YA-67/MH389884.1/China	97.36	99.25	99.25	99.25	98.87	99.62	98.87	99.25	99.25	99.25	99.25	99.62	99.62	99.62	99.62	99.25	99.25	98.87	99.25	99.62	99.62	99.62	99.62	99.62	99.62	100	100	99.62	99.25	99.25	98.87	98.49	98.87	98.87	98.87	98.87	98.87	98.87	98.87	98.87	99.25	99.25	99.25	98.87	98.87	98.49	98.87	98.87
51	YA-54/MH389892.1/China	97.74	99.62	99.62	99.62	99.25	99.25	99.25	99.62	99.62	99.62	99.62	99.25	99.25	99.25	99.25	98.87	98.87	99.25	99.62	100	100	100	100	100	100	99.62	99.62	99.62	99.62	99.62	99.25	98.87	99.25	99.25	99.25	99.25	99.25	99.25	99.25	99.25	99.62	99.62	99.62	99.25	99.25	98.87	99.25	98.87
52	HB-S30/KR065502.1/China	97.74	99.62	99.62	99.62	99.25	99.25	99.25	99.62	99.62	99.62	99.62	99.25	99.25	99.25	99.25	98.87	98.87	99.25	99.62	100	100	100	100	100	100	99.62	99.62	99.62	99.62	99.62	99.25	98.87	99.25	99.25	99.25	99.25	99.25	99.25	99.25	99.25	99.62	99.62	99.62	99.25	99.25	98.87	99.25	98.87
53	YA-68/MH389883.1/China	98.11	99.25	99.25	99.25	99.62	98.87	99.62	100	100	100	100	99.62	99.62	99.62	99.62	99.25	99.25	98.87	99.25	99.62	99.62	99.62	99.62	99.62	99.62	99.25	99.25	99.25	99.25	99.25	98.87	98.49	98.87	98.87	99.62	99.62	99.62	99.62	99.62	99.62	99.25	99.25	99.25	98.87	98.87	99.25	98.87	98.49
54	D/AB100447.1/Japan	97.74	99.25	99.25	99.25	98.87	98.87	98.87	99.25	99.25	99.25	99.25	98.87	98.87	98.87	98.87	98.49	98.49	98.87	99.25	99.62	99.62	99.62	99.62	99.62	99.62	99.25	99.25	99.25	99.25	99.25	98.87	98.49	98.87	98.87	98.87	98.87	98.87	98.87	98.87	98.87	99.25	99.25	99.25	98.87	98.87	98.49	98.87	98.49
55	Chuncheon394/MK561003.1/South	97.74	98.87	98.87	98.87	99.25	98.49	99.25	99.62	99.62	99.62	99.62	99.25	99.25	99.25	99.25	98.87	98.87	98.49	98.87	99.25	99.25	99.25	99.25	99.25	99.25	98.87	98.87	98.87	98.87	98.87	98.49	98.11	98.49	98.49	100	100	100	100	100	100	99.62	99.62	99.62	99.25	99.25	99.62	99.25	98.87
56	Salzlandkreis-2_17/MN399738.1/Germany	97.36	99.25	99.25	99.25	98.87	98.87	98.87	99.25	99.25	99.25	99.25	98.87	98.87	98.87	98.87	98.49	98.49	98.87	99.25	99.62	99.62	99.62	99.62	99.62	99.62	99.25	99.25	99.25	99.25	99.25	98.87	98.49	98.87	98.87	99.62	99.62	99.62	99.62	99.62	99.62	100	100	100	99.62	99.62	99.25	99.62	99.25
57	HB-S24/KR065496.1/China	97.74	98.87	98.87	98.87	99.25	98.49	99.25	99.62	99.62	99.62	99.62	99.25	99.25	99.25	99.25	98.87	98.87	98.49	98.87	99.25	99.25	99.25	99.25	99.25	99.25	98.87	98.87	98.87	98.87	98.87	98.49	98.11	98.49	98.49	99.25	99.25	99.25	99.25	99.25	99.25	98.87	98.87	98.87	98.49	98.49	98.87	98.49	98.11
58	ChGs3/AH008447.2/USA	97.74	98.87	98.87	98.87	98.49	98.49	98.49	98.87	98.87	98.87	98.87	98.49	98.49	98.49	98.49	98.11	98.11	98.49	98.87	99.25	99.25	99.25	99.25	99.25	99.25	98.87	98.87	98.87	98.87	98.87	98.49	98.11	98.49	98.49	98.49	98.49	98.49	98.49	98.49	98.49	98.87	98.87	98.87	98.49	98.49	98.11	98.49	98.11
59	A/AB100444.1/Japan	96.98	98.49	98.49	98.49	98.11	98.87	98.11	98.49	98.49	98.49	98.49	98.87	98.87	98.87	98.87	98.49	98.49	98.11	98.49	98.87	98.87	98.87	98.87	98.87	98.87	99.25	99.25	98.87	98.49	98.49	98.11	97.74	98.11	98.11	98.87	98.87	98.87	98.87	98.87	98.87	99.25	99.25	99.25	98.87	98.87	98.49	98.87	98.87
60	CN3/AJ609298.1/South	96.23	97.36	97.36	97.36	97.74	96.98	97.74	98.11	98.11	98.11	98.11	97.74	97.74	97.74	97.74	97.36	97.36	96.98	97.36	97.74	97.74	97.74	97.74	97.74	97.74	97.36	97.36	97.36	97.36	97.36	96.98	96.6	96.98	96.98	98.49	98.49	98.49	98.49	98.49	98.49	98.11	98.11	98.11	97.74	97.74	98.11	97.74	97.36
61	2K-38/AY799852.1/USA	94.72	95.47	95.47	95.47	95.85	95.09	95.85	96.23	96.23	96.23	96.23	95.85	95.85	95.85	95.85	95.47	95.47	95.09	95.47	95.85	95.85	95.85	95.85	95.85	95.85	95.47	95.47	95.47	95.47	95.47	95.09	94.72	95.09	95.09	96.6	96.6	96.6	96.6	96.6	96.6	96.23	96.23	96.23	95.85	95.85	96.23	95.85	95.47
[truncated: 13 more columns]

## Sheet: Sheet2
	Primer name	Primer sequences (5'to 3')
	SMV-cp-F	TCAGGCAAAGAGAAGGAAG
	SMV-cp-R	TTACTGCTGTGGGCCCATGCCCAA
	pCZN1-SMV-cp-F	GGCATATGTCAGGCAAAGAGAAGGAAG
	pCZN1-SMV-cp-R	GCGGATCCTTACTGCTGTGGGCCCATGCCCAA
